# Supplementary material for: Ex Vivo Quantification of Calcification Stiffness in Aortic Stenosis: Biomechanical Data from Resected Human Valves
Source: Ann Biomed Eng. 2025 Oct 9;53(12):3389–99. doi: 10.1007/s10439-025-03869-x (PMC12685988; doi:10.1007/s10439-025-03869-x)
Supplement: Supplementary file 2 — Supplementary file2 (XLSX 41 kb) [file 10439_2025_3869_MOESM2_ESM.xlsx]

## Sheet: Supplemental Table 1
Nodule	Cuspid	Age [year]	Sex	BSA [m2]	PV [m/s]	mPG [mmHg]	AVAi [mm2/m2]	LVEF [%]	NYHA	Hypertension	Diabetes mellitus	Dialysis	CAD (post CABG)	CAD (CT findings)	Bicuspid aortic valve	SD of CTN [HU]	Max CTN [HU]	Mean CTN [HU]	Calcium area [mm2]	Specimen area [mm2]	Specimen height [mm]	Three-phase curve	Collection to experiment [days]	CS10 [MPa]	CS20 [MPa]	CS30 [MPa]	CS40 [MPa]	CS50 [MPa]	CE10 [J/cm3]	CE20 [J/cm3]	CE30 [J/cm3]	CE40 [J/cm3]	CE50 [J/cm3]
1L	L	76	F	1.31	5.53	69.1	0.28	33	4	1	0	1	0	1	0	74	902	695	24.33	41.5	3.9	1	2	0.264207	0.483713	0.764987	0.979002	1.39759	0.0125215	0.0502084	0.112693	0.199547	0.315495
1R	R	76	F	1.31	5.53	69.1	0.28	33	4	1	0	1	0	1	0	140	1126	794	23.55	25.8	3	0	2	0.171923	0.348174	0.550825	1.07324	1.78741	0.0120266	0.0378584	0.0802312	0.161243	0.304819
1N	N	76	F	1.31	5.53	69.1	0.28	33	4	1	0	1	0	1	0	211	1322	919	31.16	35.4	3.5	1	2	0.88397	0.88397	1.44528	2.2189	3.92366	0.0693389	0.136172	0.222783	0.415994	0.700305
2L-1	L	84	M	1.51	3.97	31.3	0.5	60	4	1	0	1	0	1	0	117	1140	804	32.16	37.8	5	1	8	0.34014	0.721179	1.2069	1.7741	2.52332	0.0204204	0.0716243	0.167659	0.316183	0.528908
2L-2	L	84	M	1.51	3.97	31.3	0.5	60	4	1	0	1	0	1	0	110	1046	821	7.35	8.6	2.8	1	39	1.16691	2.23453	2.65456	2.93986	3.41158	0.0728821	0.243076	0.49473	0.776502	1.08558
2R	R	84	M	1.51	3.97	31.3	0.5	60	4	1	0	1	0	1	0	98	1079	788	45.4	61.9	6.8	1	8	0.300054	0.520135	0.692129	0.82174	1.06714	0.0174865	0.0552595	0.118238	0.191792	0.288071
2N	N	84	M	1.51	3.97	31.3	0.5	60	4	1	0	1	0	1	0	78	989	724	36.74	52.6	4.3	0	8	0.252697	0.438161	0.693248	1.27516	2.52737	0.0148059	0.050958	0.105701	0.199763	0.381114
3L	L	77	F	1.36	4.86	56.8	0.46	65	2	0	1	0	0	1	0	174	1251	876	24.2	43.8	5	1	1	0.396958	0.607301	0.881465	1.13419	1.83047	0.025127	0.0752832	0.149007	0.251049	0.390584
3R	R	77	F	1.36	4.86	56.8	0.46	65	2	0	1	0	0	1	0	141	1309	873	37.09	46.1	4.7	1	1	0.289573	0.399606	0.509861	0.699529	1.06714	0.0209455	0.0548149	0.101007	0.158981	0.248244
3N-1	N	77	F	1.36	4.86	56.8	0.46	65	2	0	1	0	0	1	0	203	1436	1065	16.39	15.9	4.5	1	1	1.39519	2.50286	2.50286	2.50286	2.50286	0.0609492	0.280138	0.491713	0.613441	0.702079
3N-2	N	77	F	1.36	4.86	56.8	0.46	65	2	0	1	0	0	1	0	193	1572	1164	19.83	20.1	3	1	32	4.20142	4.35298	4.35298	4.35298	4.35298	0.325403	0.712751	0.982329	1.13961	1.36018
4L	L	78	F	1.46	5.34	71.9	0.27	40	3	1	0	0	0	0	0	187	1281	971	33.48	36.5	3.9	1	9	1.52709	2.06367	2.11571	2.42874	3.12817	0.0816549	0.265033	0.473044	0.69069	0.961415
4R	R	78	F	1.46	5.34	71.9	0.27	40	3	1	0	0	0	0	0	200	1293	923	14.73	17.7	4	1	9	2.62536	2.62536	2.62536	2.62536	2.68211	0.18514	0.431456	0.633012	0.820265	1.07675
4N-1	N	78	F	1.46	5.34	71.9	0.27	40	3	1	0	0	0	0	0	220	1455	1042	27.89	35.5	3.8	1	9	1.32252	2.01169	2.76846	3.03902	3.11423	0.0833168	0.241982	0.488507	0.7797	1.05042
4N-2	N	78	F	1.46	5.34	71.9	0.27	40	3	1	0	0	0	0	0	186	1363	1071	9.36	9.8	2.9	1	9	2.0894	3.3242	3.88085	3.91704	4.8713	0.123592	0.408886	0.777839	1.15144	1.58421
5L-1	L	81	M	1.76	3.82	37.2	0.35	59	2	0	0	1	0	1	0	174	1292	933	32.69	38.6	3.6	1	12	1.09892	1.12007	1.42571	1.88998	2.91186	0.0700479	0.17854	0.30445	0.467731	0.700223
5L-2	L	81	M	1.76	3.82	37.2	0.35	59	2	0	0	1	0	1	0	189	1462	1018	24.49	25.4	4.3	1	12	0.474955	0.474955	1.05814	1.12698	1.45427	0.0290113	0.0722775	0.141542	0.242668	0.371872
5R	R	81	M	1.76	3.82	37.2	0.35	59	2	0	0	1	0	1	0	226	1601	1039	39.05	42.9	4.8	1	12	0.852107	1.35212	1.77882	3.29809	5.70765	0.0590035	0.168349	0.315962	0.578863	1.00287
5N	N	81	M	1.76	3.82	37.2	0.35	59	2	0	0	1	0	1	0	244	1550	1037	34.05	33.1	3.4	1	12	0.835008	1.25391	1.25391	1.41838	1.41838	0.0498342	0.158335	0.241002	0.373281	0.505936
6L	L	77	M	1.61	4.44	48.6	0.38	52	3	1	0	1	0	0	0	129	1108	826	14.92	27.1	3	0	19	0.163025	0.514118	0.884872	1.22715	1.84562	0.00852583	0.0398637	0.111129	0.215181	0.3632
6R	R	77	M	1.61	4.44	48.6	0.38	52	3	1	0	1	0	0	0	167	1305	895	48.72	56.3	4.9	1	19	0.331494	0.624218	0.917586	1.30222	1.84287	0.0161885	0.065828	0.142798	0.253141	0.409333
6N-1	N	77	M	1.61	4.44	48.6	0.38	52	3	1	0	1	0	0	0	215	1409	950	36.48	49.6	3.3	1	19	1.25002	1.33025	1.61617	2.17789	2.42163	0.0625098	0.189092	0.32259	0.516112	0.744765
6N-2	N	77	M	1.61	4.44	48.6	0.38	52	3	1	0	1	0	0	0	227	1389	937	23.67	32.2	3.2	1	19	1.19073	2.25569	2.46983	2.46983	2.62152	0.0701706	0.223656	0.432801	0.605834	0.825973
7L	L	76	F	1.35	4.37	39	0.55	84	2	1	0	0	0	1	0	222	1610	1247	26.23	27.4	3.8	1	7	0.94633	0.94633	1.17142	2.19287	3.65498	0.0598422	0.14747	0.247096	0.403061	0.692107
7R-1	R	76	F	1.35	4.37	39	0.55	84	2	1	0	0	0	1	0	209	1437	983	24.76	43	3.85	0	7	0.0961331	0.269662	0.512678	1.01055	1.54196	0.00525478	0.0226686	0.0615187	0.133071	0.263935
7R-2	R	76	F	1.35	4.37	39	0.55	84	2	1	0	0	0	1	0	221	1438	1034	11.48	25.7	3.2	1	7	0.297023	0.89572	1.69138	2.84888	2.84888	0.0135242	0.0819495	0.193517	0.422262	0.679715
7N-1	N	76	F	1.35	4.37	39	0.55	84	2	1	0	0	0	1	0	319	1801	1380	14.09	17.7	3.5	1	7	2.86237	2.86237	2.86237	2.86237	2.86237	0.213182	0.393961	0.616952	0.797877	0.98816
7N-2	N	76	F	1.35	4.37	39	0.55	84	2	1	0	0	0	1	0	258	1592	1125	9.94	11.2	2.45	1	7	1.64838	1.64838	3.46786	4.25629	4.65481	0.0406679	0.155889	0.335988	0.713237	1.14859
8L	L	83	M	1.77	4.3	45	0.49	61	1	1	0	0	0	1	0	193	1457	981	22.61	27.5	4	1	4	0.146483	0.51988	1.33341	2.15846	2.9019	0.0061785	0.0388239	0.142381	0.278378	0.55392
8R	R	83	M	1.77	4.3	45	0.49	61	1	1	0	0	0	1	0	84	1063	847	32.05	34.4	4.2	1	4	0.323017	1.00121	1.65314	2.61793	2.90446	0.020003	0.0865787	0.210708	0.429666	0.696479
8N	N	83	M	1.77	4.3	45	0.49	61	1	1	0	0	0	1	0	248	1678	1124	35.93	39.5	4.2	1	4	0.553564	0.801699	1.05608	1.4236	1.72759	0.0239075	0.0917542	0.183883	0.309142	0.466727
9LR	LR	49	M	1.77	5.04	64	0.32	70	1	1	0	0	0	0	0	171	1381	951	33.46	76.9	8	1	2	0.265585	0.562132	0.799957	0.876343	0.876343	0.0132734	0.055266	0.123482	0.207883	0.288687
9R-1	R	49	M	1.77	5.04	64	0.32	70	1	1	0	0	0	0	0	241	1596	1129	12.63	15.3	4.5	1	2	0.587707	1.24724	1.63994	1.64186	1.8568	0.0353207	0.130053	0.269674	0.425555	0.584482
9R-2	R	49	M	1.77	5.04	64	0.32	70	1	1	0	0	0	0	0	249	1565	1125	18.14	22.9	4.2	1	2	0.559703	0.630505	0.847605	1.07074	1.07615	0.0274228	0.0866528	0.161807	0.254196	0.359671
9N-1	N	49	M	1.77	5.04	64	0.32	70	1	1	0	0	0	0	0	165	1354	905	43.65	68.9	7.2	1	2	0.378096	0.603139	0.655001	0.656189	0.758609	0.0189766	0.0699181	0.133345	0.198281	0.268675
9N-2	N	49	M	1.77	5.04	64	0.32	70	1	1	0	0	0	0	0	232	1729	1158	43.06	49.9	6.6	1	2	0.509767	0.994656	1.00289	1.00289	1.1172	0.034739	0.103528	0.198419	0.287018	0.383567
10R	R	77	F	1.36	3.12	22	0.65	60	3	1	1	0	1	1	0	110	1095	882	7.9	8.8	2.2	1	4	0.864282	1.69195	1.8785	2.09334	2.66857	0.0276363	0.169429	0.349463	0.550634	0.777815
11L-1	L	74	M	1.66	3.93	35	0.48	73	2	0	0	1	1	1	0	108	1151	905	28.4	44.1	4.7	1	10	0.196843	0.436288	0.595978	0.751583	0.996235	0.0104846	0.0423779	0.0945697	0.161844	0.246835
11L-2	L	74	M	1.66	3.93	35	0.48	73	2	0	0	1	1	1	0	131	1239	854	22.31	51	3.7	0	10	0.109919	0.238487	0.428853	0.76421	1.28629	0.00595826	0.0229234	0.0555329	0.113756	0.214802
11R	R	74	M	1.66	3.93	35	0.48	73	2	0	0	1	1	1	0	144	1220	974	16.07	20.3	2.95	0	10	0.104577	0.176255	0.285841	0.466235	0.746711	0.00634668	0.0205555	0.0431597	0.0802267	0.140205
11N-1	N	74	M	1.66	3.93	35	0.48	73	2	0	0	1	1	1	0	288	1707	1244	16.2	19.1	2.1	1	10	3.86401	3.90933	3.90933	3.90933	4.76005	0.172229	0.514871	0.734605	1.00879	1.41663
11N-2	N	74	M	1.66	3.93	35	0.48	73	2	0	0	1	1	1	0	144	1250	977	15.84	20.6	4.2	1	10	0.275064	0.45533	0.65578	0.72885	0.993802	0.0140335	0.0513919	0.106697	0.176231	0.259978
12L	L	59	F	1.48	4.3	43	0.71	76	2	0	0	0	0	0	1	125	1159	830	43.7	92	7.1	1	7	0.174198	0.22503	0.22503	0.355227	0.451237	0.00901925	0.0288969	0.043873	0.0667556	0.10683
12R	R	59	F	1.48	4.3	43	0.71	76	2	0	0	0	0	0	1	197	1442	966	30.85	46.2	5.1	0	7	0.156696	0.47645	0.852642	1.29233	1.88664	0.00776192	0.0372537	0.103012	0.21077	0.368643
13L	L	80	F	1.35	5.2	69	0.66	70	1	1	0	0	0	0	0	161	1312	837	19.05	26.7	3.6	1	5	0.21665	0.485371	0.485371	0.593735	1.03243	0.0127061	0.0534719	0.088943	0.134189	0.210955
13R	R	80	F	1.35	5.2	69	0.66	70	1	1	0	0	0	0	0	152	1182	864	13.04	18.9	4.4	1	5	1.21428	1.25217	1.32622	1.35635	1.35635	0.0718839	0.192951	0.315482	0.445675	0.54596
13N-1	N	80	F	1.35	5.2	69	0.66	70	1	1	0	0	0	0	0	325	1821	1261	41.96	51.4	6.4	1	5	1.57346	1.57346	1.57346	1.57346	1.57346	0.0947365	0.236179	0.367113	0.459907	0.549916
13N-2	N	80	F	1.35	5.2	69	0.66	70	1	1	0	0	0	0	0	276	1794	1164	48.93	60.9	7.3	1	5	0.834518	1.01737	1.01737	1.01737	1.01737	0.0395254	0.132543	0.209521	0.279166	0.351
14R-1	R	62	M	1.69	3.4	26	0.53	33	2	1	0	0	0	0	0	179	1329	871	18.26	24.6	2.9	1	13	1.51896	1.51896	1.51896	1.51896	1.51896	0.104536	0.194254	0.261588	0.329746	0.447221
14R-2	R	62	M	1.69	3.4	26	0.53	33	2	1	0	0	0	0	0	69	949	691	13.92	28.7	3.25	1	13	0.414028	0.670128	0.840132	1.09292	1.32111	0.0200647	0.0768058	0.150713	0.247111	0.367485
15L-1	L	73	M	1.61	5	57	0.44	82	1	1	0	0	0	1	0	168	1236	900	18.33	28.5	3.9	1	1	0.296599	0.669261	0.748747	1.07924	1.42037	0.0160109	0.0634275	0.135945	0.222813	0.342086
15L-2	L	73	M	1.61	5	57	0.44	82	1	1	0	0	0	1	0	285	1674	1239	19.78	21.6	4.8	1	1	5.35644	5.35644	5.35644	5.35644	5.35644	0.31942	0.679431	0.919711	1.04175	1.14157
15R-1	R	73	M	1.61	5	57	0.44	82	1	1	0	0	0	1	0	207	1484	1063	40.69	51.4	4.9	1	1	0.576615	0.836909	1.14704	1.18246	1.1979	0.0374535	0.103695	0.200068	0.30869	0.403788
15R-2	R	73	M	1.61	5	57	0.44	82	1	1	0	0	0	1	0	212	1375	997	23.64	35.4	4.3	1	1	0.264712	0.857879	1.14876	1.47565	1.69815	0.0114947	0.0668483	0.167928	0.305422	0.460944
15N	N	73	M	1.61	5	57	0.44	82	1	1	0	0	0	1	0	300	1565	1007	20.89	34.7	3.7	1	1	0.371825	1.90685	2.0457	2.23487	2.23487	0.0128105	0.131579	0.329207	0.537046	0.703213
16L	L	73	F	1.47	5.7	71	0.38	61	2	1	1	0	0	0	0	104	1020	749	16.02	26.2	2.9	1	14	0.546854	1.37805	1.65157	1.65157	2.14889	0.0179856	0.135982	0.287192	0.428614	0.619287
16R-1	R	73	F	1.47	5.7	71	0.38	61	2	1	1	0	0	0	0	118	1102	774	9.58	20.3	3	1	14	0.207713	0.454418	0.750728	1.14917	1.2209	0.0112456	0.0441406	0.104095	0.198264	0.312687
16R-2	R	73	F	1.47	5.7	71	0.38	61	2	1	1	0	0	0	0	36	759	661	12.19	32.7	2.5	1	14	0.0828568	0.111139	0.215751	0.386758	0.627889	0.00443266	0.0148417	0.0327961	0.0600805	0.111556
16N	N	73	F	1.47	5.7	71	0.38	61	2	1	1	0	0	0	0	93	988	732	11.42	21.1	2.8	1	14	0.242788	0.306384	0.540729	0.679049	1.05306	0.0119357	0.0404992	0.0807102	0.143488	0.229499
17L	L	73	M	1.74	6.2	88	0.29	64	1	1	0	0	0	0	0	215	1425	973	28.73	40.8	3.8	0	12	0.14756	0.277722	0.56043	0.776576	1.39376	0.0073975	0.0294768	0.0692354	0.13932	0.24104
17R	R	73	M	1.74	6.2	88	0.29	64	1	1	0	0	0	0	0	168	1324	941	64	74.6	7.2	1	12	0.398197	0.967972	1.04723	1.04723	1.04723	0.0162003	0.0831684	0.182014	0.27267	0.347516
17N	N	73	M	1.74	6.2	88	0.29	64	1	1	0	0	0	0	0	233	1590	1109	81.5	91.5	8.3	1	12	0.27247	0.723149	0.728103	0.809776	0.978855	0.0144631	0.0648077	0.136469	0.214788	0.300997
18L	L	78	F	1.34	4.7	57	0.53	75	2	1	1	0	0	1	0	163	1252	815	13.23	59.3	6	1	9	1.17266	1.36868	1.5248	1.5248	1.73028	0.0480637	0.17759	0.320201	0.447279	0.604799
18R	R	78	F	1.34	4.7	57	0.53	75	2	1	1	0	0	1	0	235	1466	975	21.32	28.6	3.6	0	9	0.129145	0.32103	0.822612	1.91343	2.48027	0.00697205	0.0272743	0.0842001	0.216819	0.432458
18N	N	78	F	1.34	4.7	57	0.53	75	2	1	1	0	0	1	0	257	1522	1081	30.25	35.1	4.2	1	9	1.13339	1.22473	1.22473	1.22473	1.3324	0.0663244	0.182275	0.265405	0.348047	0.444231
19L	L	72	F	1.55	4.5	46	0.5	69	2	1	0	0	1	1	0	114	1068	807	12.61	15.7	2.7	1	2	1.15471	1.42212	1.86381	2.56073	3.24676	0.0452223	0.174858	0.325297	0.552962	0.834369
19N-1	N	72	F	1.55	4.5	46	0.5	69	2	1	0	0	1	1	0	107	1060	739	15.08	26.1	4.5	1	2	0.243461	0.34409	0.82042	0.832725	0.989482	0.019413	0.0466763	0.102789	0.185188	0.27419
19N-2	N	72	F	1.55	4.5	46	0.5	69	2	1	0	0	1	1	0	72	870	711	10.92	24.3	2.9	1	2	0.22463	0.459685	0.77213	0.991703	1.23213	0.0121948	0.0456004	0.107538	0.196328	0.306445
20N	N	75	M	1.42	5.5	62	0.37	66	4	0	0	1	0	0	1	217	1500	964	27.13	32.5	2.9	0	14	0.0931816	0.368223	0.792014	1.22073	2.00404	0.00524593	0.0231624	0.0874511	0.192067	0.359597
21L	L	65	F	1.41	4.9	67	0.45	63	1	0	0	0	0	0	1	156	1269	911	62.14	97.5	9.1	1	9	0.148032	0.342659	0.528962	0.613587	0.613587	0.00808038	0.0323251	0.0760481	0.135162	0.19232
21R	R	65	F	1.41	4.9	67	0.45	63	1	0	0	0	0	0	1	133	1113	792	30.83	52.4	5.3	1	9	0.141741	0.388292	0.727234	0.868698	0.868698	0.00738918	0.0326773	0.0890775	0.171877	0.254138
22R-1	R	71	F	1.57	4	41	0.53	70	1	1	0	0	1	1	0	86	950	744	14.82	26.6	3.5	1	3	0.384498	1.29084	2.86854	3.06941	3.29989	0.0179131	0.0938735	0.307861	0.608005	0.930924
22R-2	R	71	F	1.57	4	41	0.53	70	1	1	0	0	1	1	0	106	1063	772	13.78	23.8	2.8	1	3	0.194333	0.969111	1.30416	1.8105	2.34039	0.00853405	0.0596612	0.171469	0.33724	0.531628
23L	L	72	M	1.78	4.4	42	0.54	73	2	1	1	0	0	1	0	228	1470	988	19.99	30.6	3.8	1	2	0.316545	0.81954	1.06606	1.5541	2.11189	0.0164094	0.0720466	0.156773	0.276691	0.456202
23R	R	72	M	1.78	4.4	42	0.54	73	2	1	1	0	0	1	0	155	1256	851	20.42	54.3	4.4	1	2	0.156578	0.228093	0.317942	0.459688	0.571565	0.00908599	0.0278932	0.0555812	0.0938923	0.146698
23N	N	72	M	1.78	4.4	42	0.54	73	2	1	1	0	0	1	0	166	1246	847	23.01	42.1	3.4	1	2	0.566613	0.759447	1.64807	2.59392	2.85248	0.0356143	0.098403	0.207639	0.423924	0.701724
24L	L	76	F	1.45	6.6	106	0.45	77	4	0	0	0	0	0	0	261	1611	1064	34.85	39.4	5.4	1	15	0.60531	0.937381	1.00703	1.00703	1.37848	0.0367512	0.114266	0.213267	0.301429	0.411594
24R	R	76	F	1.45	6.6	106	0.45	77	4	0	0	0	0	0	0	173	1295	904	26.85	58.4	4.8	1	15	0.207649	0.484722	0.911401	1.24631	1.36034	0.00974273	0.0479376	0.113831	0.223718	0.35544
24N	N	76	F	1.45	6.6	106	0.45	77	4	0	0	0	0	0	0	187	1480	1003	68.64	82.9	6.2	1	15	0.312813	0.663217	0.663217	0.676492	0.88515	0.0160039	0.0700854	0.13171	0.195937	0.27128
25N	N	74	F	1.2	3.6	31	0.8	77	2	1	0	0	0	0	0	158	1281	923	45.12	49.6	4	1	3	0.252278	0.830751	0.904469	1.28545	1.91754	0.017185	0.0545026	0.143504	0.240887	0.399918
26L	L	81	F	1.33	4.8	59	0.57	67	1	1	0	0	0	1	0	159	1454	936	68.39	78.3	6.2	1	12	0.253826	0.270372	0.307269	0.386581	0.524655	0.0158553	0.0423155	0.0687505	0.105374	0.149088
26R	R	81	F	1.33	4.8	59	0.57	67	1	1	0	0	0	1	0	160	1224	843	25.35	44.6	5.1	1	12	0.484559	0.768114	1.13214	1.35909	1.64626	0.0259226	0.0886414	0.183635	0.310938	0.455387
26N	N	81	F	1.33	4.8	59	0.57	67	1	1	0	0	0	1	0	185	1387	980	52.19	73.9	5.8	1	12	0.404074	0.702604	0.918347	0.918347	1.31371	0.0204167	0.076338	0.161681	0.241205	0.344472
27L-1	L	58	M	1.81	4.7	58	0.62	67	2	1	0	0	0	1	0	149	1130	790	18.14	32.5	4.1	1	2	0.323661	0.740132	0.960061	1.29629	1.81967	0.0154682	0.0681463	0.155284	0.268042	0.41905
27L-2	L	58	M	1.81	4.7	58	0.62	67	2	1	0	0	0	1	0	204	1305	987	32.49	41.1	4.5	1	2	0.919772	1.33722	1.56824	1.56824	1.67192	0.0395543	0.159473	0.308688	0.457535	0.6196
27RN-1	RN	58	M	1.81	4.7	58	0.62	67	2	1	0	0	0	1	0	298	1710	1187	50.07	54.8	6.5	1	2	0.423319	0.794101	0.939109	1.3461	2.10571	0.0188617	0.0850783	0.170218	0.283707	0.45295
27RN-2	RN	58	M	1.81	4.7	58	0.62	67	2	1	0	0	0	1	0	212	1510	954	41.11	45.1	5.2	1	2	0.206865	0.448664	0.699162	1.19472	1.83705	0.0105159	0.0435232	0.0986738	0.192274	0.35481
28L-1	L	80	M	1.42	5	62	0.46	74	2	0	0	0	1	1	0	211	1407	961	17.04	22.6	3.6	1	1	0.677768	1.54506	2.26082	3.20599	3.94292	0.0317494	0.140185	0.326486	0.609832	0.978435
28L-2	L	80	M	1.42	5	62	0.46	74	2	0	0	0	1	1	0	354	1902	1248	47.08	61.7	6.3	1	1	1.74032	3.92744	3.92744	3.92744	3.92744	0.0731429	0.335629	0.636577	0.812788	0.935186
28R	R	80	M	1.42	5	62	0.46	74	2	0	0	0	1	1	0	240	1486	1097	27.41	30.5	3.7	1	1	1.09361	2.17392	2.32958	3.06277	3.67384	0.0656657	0.241239	0.43724	0.706054	1.0433
28N	N	80	M	1.42	5	62	0.46	74	2	0	0	0	1	1	0	227	1354	1018	19.89	22.3	5.3	1	1	1.12967	1.80777	1.81809	2.33516	3.12262	0.0333987	0.188523	0.33793	0.539094	0.817985
29L-1	L	81	F	1.43	5.1	66	0.5	77	2	0	0	0	0	1	0	112	1062	798	17.7	25.8	4.1	1	12	0.229004	0.268509	0.406895	0.541141	0.71565	0.0185107	0.0401772	0.0760833	0.120159	0.185727
29L-2	L	81	F	1.43	5.1	66	0.5	77	2	0	0	0	0	1	0	133	1112	840	14.8	18.8	3.2	1	12	1.05173	1.24791	1.58746	2.36602	3.06935	0.0538657	0.167106	0.311543	0.512166	0.774198
29R-1	R	81	F	1.43	5.1	66	0.5	77	2	0	0	0	0	1	0	186	1292	937	15.9	16.9	3.4	1	12	1.59417	1.59417	1.59417	1.59417	1.9734	0.0944008	0.211543	0.29515	0.362346	0.518195
29R-2	R	81	F	1.43	5.1	66	0.5	77	2	0	0	0	0	1	0	124	1102	824	8.88	12	2.5	1	12	1.78575	3.23181	3.2323	3.2323	4.61044	0.0598618	0.337158	0.632093	0.905995	1.32255
29N-1	N	81	F	1.43	5.1	66	0.5	77	2	0	0	0	0	1	0	99	1131	770	14.48	21	3.8	1	12	0.803857	0.912774	0.97788	1.49	1.77896	0.0401628	0.125831	0.217411	0.33784	0.497853
29N-2	N	81	F	1.43	5.1	66	0.5	77	2	0	0	0	0	1	0	132	1103	857	17.87	23.1	4.3	1	12	0.737816	0.80151	0.952525	1.57864	1.6181	0.0338561	0.10873	0.171047	0.310505	0.454993
30L	L	59	M	1.76	2.9	20	0.63	66	2	1	1	0	1	1	0	213	1338	982	14.91	18.4	2.5	1	8	1.34707	2.29438	2.29438	2.29438	4.19948	0.0920277	0.233212	0.404515	0.513065	0.801606
31R	R	74	F	1.63	4.1	34	0.56	67	2	1	1	0	0	0	0	158	1213	846	18.25	23.1	2.9	1	9	0.722527	0.911194	0.911194	1.14442	1.98638	0.0470771	0.129676	0.202635	0.294533	0.439347
32R	R	79	F	1.38	4.5	51	0.47	77	3	0	0	0	0	0	0	191	1294	953	25.05	28	3.7	1	9	0.460745	1.11399	2.02815	2.70875	2.89732	0.0224141	0.0940038	0.237673	0.46943	0.74888
32N	N	79	F	1.38	4.5	51	0.47	77	3	0	0	0	0	0	0	290	1687	1161	41.75	46.6	5.3	1	9	0.45017	1.58533	1.86248	2.21101	2.84183	0.0164681	0.130937	0.306377	0.464606	0.713391
33R-1	R	76	M	1.73	5.2	58	0.4	64	2	1	1	0	0	1	0	178	1287	866	28.72	34.2	3.5	1	3	0.372631	0.845735	1.13148	1.52412	1.68652	0.0176805	0.075291	0.162403	0.305453	0.462383
33R-2	R	76	M	1.73	5.2	58	0.4	64	2	1	1	0	0	1	0	166	1234	979	19.05	18.4	4.1	1	3	1.6424	2.13783	2.13783	2.13783	2.13783	0.0993067	0.300319	0.425617	0.478432	0.523124
34R	R	79	F	1.18	5	61	0.51	74	1	0	0	0	0	0	0	127	1104	809	9.88	12	2.3	1	1	0.665235	1.51613	2.87576	3.60898	4.64605	0.0417656	0.131431	0.360561	0.65491	1.08399
35L	L	75	M	1.52	4.6	52	0.49	75	1	1	0	0	0	1	1	173	1286	882	24.02	26.6	4.5	1	6	0.340891	0.699272	0.715407	0.715407	0.715407	0.0174587	0.0712473	0.137944	0.185522	0.239028
35LR	LR	75	M	1.52	4.6	52	0.49	75	1	1	0	0	0	1	1	330	1721	1175	31.27	39.7	5.6	1	6	0.609626	1.83585	6.74967	8.83749	8.83749	0.0296433	0.122142	0.527162	1.34292	2.07265
35R	R	75	M	1.52	4.6	52	0.49	75	1	1	0	0	0	1	1	173	1357	1001	8.02	8.2	3	1	6	0.506706	3.78111	4.96865	4.96865	4.96865	0.0336129	0.223782	0.664555	0.900535	1.05975
35N	N	75	M	1.52	4.6	52	0.49	75	1	1	0	0	0	1	1	221	1441	963	41.55	55.9	4.5	1	6	0.367105	0.504279	0.504279	0.774926	1.06713	0.023478	0.0672123	0.109034	0.161161	0.249359
36R	R	71	M	1.66	4.1	42	0.55	63	2	0	0	1	1	1	0	198	1355	969	63.53	81.6	8	1	21	0.342341	0.375981	0.40114	0.438883	0.44777	0.0202192	0.0568912	0.0940973	0.136347	0.179905
36N	N	71	M	1.66	4.1	42	0.55	63	2	0	0	1	1	1	0	250	1562	1017	69.63	90.5	7.6	1	21	0.197235	0.420204	0.529768	0.596908	0.763993	0.00879316	0.0422105	0.0897084	0.146566	0.211951
37L	L	81	M	1.73	3.4	30	0.52	68	1	1	0	0	1	1	1	312	1878	1231	95.45	99.1	8.3	1	12	0.466199	0.859621	0.90765	0.90765	0.90765	0.0253278	0.0907382	0.1651	0.209564	0.269563
37R	R	81	M	1.73	3.4	30	0.52	68	1	1	0	0	1	1	1	267	1713	1074	72.88	90.6	4.4	1	12	0.216787	0.298495	0.560635	0.711702	1.02009	0.0128973	0.0394419	0.0800303	0.144138	0.226885
38R	R	79	F	1.54	5.4	78	0.3	70	2	1	1	0	0	1	0	177	1576	1063	18.73	17.7	3.8	1	26	0.245079	0.265269	1.39781	1.39781	1.69751	0.0171382	0.0351569	0.0996235	0.191513	0.293547
38N	N	79	F	1.54	5.4	78	0.3	70	2	1	1	0	0	1	0	206	1456	1036	59.41	65.4	5.3	1	26	0.314196	0.374997	0.482049	0.551153	0.760157	0.0216487	0.0543146	0.0984649	0.151017	0.21716
39LR	LR	70	F	1.44	5.1	64	0.38	80	3	0	0	0	0	0	1	188	1335	897	31.45	45.7	5.5	1	16	0.152679	0.40823	0.680616	0.889126	0.937371	0.00643564	0.035257	0.0901203	0.168528	0.259805
39N	N	70	F	1.44	5.1	64	0.38	80	3	0	0	0	0	0	1	146	1227	894	35.22	43.6	5.7	1	16	0.336629	0.914448	0.973182	0.973182	0.973182	0.0168897	0.074214	0.161368	0.223621	0.271708
40L	L	75	F	1.69	4.3	42	0.56	72	3	1	1	0	0	1	0	190	1390	1051	27.48	27.5	5.5	1	7	1.27245	1.27245	1.27245	1.27245	1.27245	0.104078	0.180173	0.222983	0.275569	0.315472
41R-1	R	76	F	1.43	5.3	75	0.44	63	2	1	0	0	0	1	0	137	1133	832	18.1	23.3	4.1	1	35	0.155167	0.310256	0.421598	0.652954	0.689164	0.0102179	0.0329395	0.0671082	0.121467	0.185341
41R-2	R	76	F	1.43	5.3	75	0.44	63	2	1	0	0	0	1	0	145	1197	879	18.11	21.2	3.5	1	35	0.859352	0.859352	2.35533	3.76632	4.4667	0.0297638	0.0807773	0.211725	0.499091	0.897125
42N	N	76	F	1.66	4.8	47	0.48	78	2	0	0	0	0	0	0	104	1035	776	14.56	32	4.3	1	31	0.23016	1.17543	1.6032	1.6032	2.22363	0.00948345	0.0678933	0.212885	0.357094	0.559997
43R	R	70	F	1.23	4.6	57	0.56	77	3	1	0	0	0	0	0	195	1278	947	11.04	16.7	3.9	1	61	0.108537	0.762766	1.78865	2.28442	3.74924	0.00675077	0.0359129	0.174103	0.373226	0.668171
43N	N	70	F	1.23	4.6	57	0.56	77	3	1	0	0	0	0	0	238	1538	992	35.66	59.9	5.5	1	61	0.322938	0.322938	0.81384	1.39398	1.9018	0.022033	0.0368589	0.0794437	0.186095	0.361055
44L	L	83	M	1.41	3.1	23	0.88	64	2	1	1	0	1	1	0	182	1346	975	35.08	36.3	5.4	1	35	0.701849	0.723085	0.745925	0.819453	0.829911	0.0423949	0.111926	0.179604	0.25963	0.33979
45L	L	63	F	1.6	5.4	63	0.4	66	2	0	0	0	0	0	0	198	1424	919	13.77	15.4	3	1	26	0.141096	0.370814	3.52432	3.52432	3.52432	0.00797052	0.0302232	0.219538	0.514089	0.756202
45N	N	63	F	1.6	5.4	63	0.4	66	2	0	0	0	0	0	0	135	1149	891	40.21	54.2	4.7	1	26	0.635965	0.881276	1.10835	1.57948	2.1397	0.0420219	0.117473	0.216799	0.349384	0.531662
46L	L	60	M	1.5	3.1	23	0.44	28	1	0	1	1	0	1	0	131	1114	842	16.72	29	3.3	0	23	0.0929228	0.195777	0.468939	0.62776	0.961047	0.00519299	0.0189244	0.0511945	0.106452	0.183132
46R	R	60	M	1.5	3.1	23	0.44	28	1	0	1	1	0	1	0	116	1141	770	15.9	32.2	3.4	1	23	0.221183	0.417603	0.629513	0.933846	1.34711	0.0122083	0.0446059	0.0949452	0.173446	0.282876
46N-1	N	60	M	1.5	3.1	23	0.44	28	1	0	1	1	0	1	0	113	1004	799	7.59	16	2.6	1	23	0.20671	0.429966	0.755273	1.05814	1.1801	0.00872723	0.0393731	0.0960094	0.188811	0.300826
46N-2	N	60	M	1.5	3.1	23	0.44	28	1	0	1	1	0	1	0	138	1157	814	21.16	30.1	3.7	1	23	0.293447	0.654762	0.700804	0.81881	0.935631	0.0136383	0.0628289	0.131818	0.209505	0.297413
